# Supplementary material for: Exposure-complaint relationships of various environmental odor sources in Styria, Austria
Source: Environ Sci Pollut Res Int. 2019 Feb 8;26(10):9806–15. doi: 10.1007/s11356-019-04410-z (PMC6469823; doi:10.1007/s11356-019-04410-z)
Supplement: Supplementary file 1 — (XLSX 44 kb) [file 11356_2019_4410_MOESM1_ESM.xlsx]

## Sheet: figure 1
odour hours (year base)	swine	fowl	biowaste	bowel cleanse	sludge
0	0
0	0
0	0
0	0
0	0
0	0
0	0
0	0
0	0
0	0
0	0
0	0
0	0
0	0
0	0
0	0
0	0
0	0
0	0
3e-05			0
7e-05			0
0.0002			0
0.0002			0
0.0003			0
0.00033			0
0.0005					0
0.0005			0
0.00067			0
0.0007			0
0.0009			0
0.0009					0
0.001			0
0.001				0
0.001			0
0.001			0
0.001
0.0011					0.0125
0.0012			0
0.0013			0
0.0013				0
0.0014			0
0.0015			0
0.0015					0.0125
0.0016
0.0016			0
0.0016			0
0.0017			0
0.0017			0
0.002		0
0.002			0
0.0022
0.0022			0
0.0023
0.0023
0.0023			0
0.0023
0.0024	0
0.0024			0
0.0024			0
0.0025			0
0.0026			0
0.0027			0
0.0027			0
0.0028					0.0125
0.0028			0
0.0028			0
0.003			0
0.0031					0.0125
0.0031			0
0.0031			0
0.0032			0
0.0033			0
0.0033
0.0034			0
0.0035			0
0.0035			0
0.0035			0
0.0035			0
0.0036			0
0.0036			0
0.0037			0
0.0038			0
0.0038			0
0.004			0
0.004			0
0.004			0
0.004
0.004					0.0125
0.0041					0.0125
0.0041			0
0.0042			0
0.0042
0.0044			0
0.0045			0
0.0045					0.0125
0.0045			0
0.0046			0
0.0046			0
0.0047					0.0125
0.005			0
0.005
0.0051				0
0.0051					0.0125
0.0051			0
0.0052			0
0.0052			0
0.0053
0.0053					0.0125
0.0054			0
0.0055			0
0.0055			0
0.0057			0
0.0058			0
0.0058			0
0.006	0
0.006			0
0.006			0.00826446
0.006			0.00826446
0.0061					0.0125
0.0062			0.00826446
0.0062			0.00826446
0.0064					0.0125
0.0065			0.00826446
0.0066			0.00826446
0.007				0
0.007			0.00826446
0.007			0.00826446
0.007			0.00826446
0.007			0.00826446
0.007					0.0125
0.0071			0.00826446
0.0071			0.00826446
0.0073
0.0074			0.00826446
0.0074			0.00826446
0.0075			0.00826446
0.0075			0.00826446
0.0076					0.0125
0.0076					0.0125
0.0076					0.0125
0.0078			0.0165289
0.0081			0.0165289
0.0081
0.0081					0.0125
0.0083					0.0125
0.0085					0.025
0.0085			0.0165289
0.0085
0.0086					0.025
0.0086					0.025
0.0086			0.0165289
0.0089					0.025
0.009	0
0.009				0
0.009			0.0165289
0.009					0.025
0.0093
0.0095	0
0.0095					0.025
0.0096				0
0.0097					0.025
0.0097			0.0165289
0.0099					0.025
0.01	0
0.01					0.025
0.0102					0.025
0.0106			0.0165289
0.0107			0.0165289
0.011	0
0.011			0.0247934
0.011			0.0247934
0.011
0.011					0.025
0.011					0.025
0.011					0.025
0.011					0.025
0.0114			0.0247934
0.0115			0.0247934
0.0118			0.0330579
0.0118			0.0330579
0.0118			0.0330579
0.0124			0.0330579
0.0125					0.025
0.0125					0.025
0.0125			0.0330579
0.013			0.0330579
0.013
0.0132					0.025
0.0133			0.0413223
0.014			0.0413223
0.014
0.0141			0.0495868
0.0141					0.0375
0.0144					0.0375
0.0146			0.0495868
0.015	0
0.015	0
0.015				0
0.015			0.0578512
0.015					0.0375
0.015					0.0375
0.016			0.0661157
0.016					0.0375
0.017			0.0661157
0.017					0.05
0.0173					0.0625
0.018				0
0.018					0.0625
0.0184			0.0661157
0.019
0.02		0
0.02	0
0.02	0
0.02					0.0625
0.021					0.075
0.021					0.0875
0.024			0.0743802
0.024					0.0875
0.025	0
0.025	0.00684932
0.025	0.00684932
0.025	0.00684932
0.025				0.0769231
0.025				0.153846
0.025			0.0826446
0.027	0.00684932
0.0275					0.1
0.028				0.153846
0.028			0.0826446
0.028					0.1125
0.028					0.1125
0.0286			0.0826446
0.029					0.125
0.0295					0.1375
0.0296					0.1375
0.03	0.00684932
0.03	0.00684932
0.031					0.1375
0.032					0.1375
0.032			0.0909091
0.032			0.0991736
0.033	0.00684932
0.035	0.00684932
0.035	0.00684932
0.035	0.00684932
0.036				0.230769
0.038		0
0.04	0.00684932
0.04	0.00684932
0.04	0.00684932
0.041					0.15
0.042					0.1625
0.043					0.1625
0.044					0.175
0.045	0.0136986
0.045	0.0136986
0.045	0.0136986
0.045	0.0136986
0.048	0.0205479
0.048					0.1875
0.048					0.2
0.0486					0.2125
0.049				0.307692
0.05	0.0205479
0.05	0.0273973
0.052					0.225
0.055	0.0273973
0.055	0.0273973
0.055	0.0273973
0.055	0.0273973
0.055	0.0273973
0.055					0.2375
0.057					0.25
0.058	0.0273973
0.058					0.25
0.059					0.2625
0.06	0.0273973
0.06	0.0273973
0.061					0.275
0.063		0
0.063	0.0273973
0.065		0
0.065	0.0273973
0.065	0.0273973
0.0675			0.107438
0.068		0
0.068					0.2875
0.07	0.0273973
0.07	0.0273973
0.07	0.0273973
0.07	0.0342466
0.07	0.0342466
0.075	0.0342466
0.078	0.0410959
0.0786					0.3
0.079	0.0410959
0.08		0.0769231
0.08	0.0479452
0.085	0.0479452
0.085	0.0547945
0.087					0.3125
0.088	0.0547945
0.088			0.115702
0.09	0.0547945
0.09	0.0547945
0.092			0.123967
0.095	0.0547945
0.095	0.0547945
0.098		0.0769231
0.098		0.0769231
0.098	0.0547945
0.1	0.0547945
0.1	0.0547945
0.1	0.0547945
0.102					0.325
0.105	0.0547945
0.105	0.0547945
0.105			0.132231
0.109					0.3375
0.11	0.0616438
0.11	0.0616438
0.11		0.153846
0.11	0.0616438
0.11	0.0616438
0.114					0.35
0.118	0.0684932
0.12	0.0753425
0.12					0.3625
0.125	0.0753425
0.125					0.375
0.13	0.0753425
0.13	0.0753425
0.13	0.0753425
0.13	0.0753425
0.13	0.0753425
0.13	0.0753425
0.137	0.0753425
0.14		0.230769
0.145	0.0753425
0.145	0.0821918
0.148	0.0821918
0.148	0.0821918
0.15	0.0890411
0.15	0.0958904
0.15	0.10274
0.153		0.307692
0.153		0.384615
0.16	0.10274
0.17	0.10274
0.17	0.10274
0.17	0.10274
0.17	0.10274
0.17	0.109589
0.17	0.109589
0.175	0.116438
0.18	0.116438
0.185	0.123288
0.188					0.3875
0.19	0.123288
0.19	0.123288
0.195	0.130137
0.2	0.130137
0.225	0.136986
0.225	0.136986
0.23	0.136986
0.235	0.143836
0.24					0.4
0.25	0.143836
0.255	0.150685
0.26	0.150685
0.27	0.150685
0.278	0.150685
0.28	0.150685
0.28	0.157534
0.285	0.164384
0.29	0.171233
0.295	0.171233
0.298	0.171233
0.3	0.178082
0.3	0.184932
0.3			0.140496
0.32	0.191781
0.325	0.191781
0.335	0.19863
0.385	0.205479
0.4	0.212329
0.4	0.219178
0.49	0.226027
0.52	0.226027
0.55	0.232877
0.6	0.239726
0.775	0.246575

## Sheet: figure 2
GE	Swine	Fowl	Biowaste	Sludge
0	0.000504217	0.00253506	0.0284429	0.0353318
1	0.00281378	0.0140164	0.14071	0.170031
2	0.0076654	0.0374585	0.309524	0.359314
3	0.0155378	0.0736574	0.478059	0.533993
4	0.0267374	0.121576	0.614534	0.666058
5	0.0414175	0.178763	0.714889	0.758275
6	0.0595869	0.241975	0.786191	0.821437
7	0.0811198	0.307842	0.836686	0.865037
8	0.105771	0.373393	0.872841	0.895698
9	0.133195	0.436347	0.899167	0.917738
10	0.162973	0.495181	0.918693	0.933932
11	0.194636	0.549051	0.933444	0.946081
12	0.227698	0.59764	0.944781	0.955368
13	0.261673	0.641	0.953634	0.962591
14	0.296101	0.679411	0.960648	0.968295
15	0.330563	0.713279	0.96628	0.972863
16	0.364691	0.743061	0.970856	0.976568
17	0.39817	0.769218	0.974615	0.979606
18	0.430746	0.792192	0.977734	0.982123
19	0.46222	0.812386	0.980345	0.984228
20	0.492444	0.830161	0.982549	0.986002
21	0.521316	0.845837	0.984424	0.987511
22	0.548775	0.85969	0.986029	0.988802
23	0.574792	0.871963	0.987413	0.989914
24	0.599365	0.882862	0.988613	0.990877
25	0.622514	0.892567	0.989659	0.991717
26	0.644275	0.90123	0.990575	0.992453
27	0.664697	0.908984	0.991382	0.9931
28	0.683835	0.915943	0.992096	0.993672
29	0.701752	0.922203	0.99273	0.99418
30	0.718513	0.927848	0.993294	0.994633
31	0.734183	0.932952	0.9938	0.995038
32	0.74883	0.937578	0.994253	0.995401
33	0.762517	0.941779	0.994662	0.995729
34	0.775307	0.945604	0.995031	0.996024
35	0.787261	0.949092	0.995365	0.996292
36	0.798436	0.952282	0.995669	0.996535
37	0.808885	0.955203	0.995945	0.996756
38	0.81866	0.957884	0.996198	0.996958
39	0.827809	0.960349	0.996428	0.997143
40	0.836377	0.96262	0.99664	0.997313
41	0.844403	0.964715	0.996835	0.997468
42	0.851928	0.966651	0.997014	0.997612
43	0.858988	0.968443	0.997179	0.997744
44	0.865614	0.970105	0.997332	0.997866
45	0.871838	0.971648	0.997473	0.997979
46	0.877689	0.973083	0.997604	0.998084
47	0.883193	0.97442	0.997726	0.998182
48	0.888373	0.975666	0.997839	0.998272
49	0.893253	0.976829	0.997945	0.998357
50	0.897853	0.977917	0.998043	0.998435
